# Supplementary material for: N-terminal half of MED14 is critical for Mediator-RNA polymerase II interaction and the resulting transcription
Source: J Biol Chem. 2025 Oct 17;301(12):110837. doi: 10.1016/j.jbc.2025.110837 (PMC12719649; doi:10.1016/j.jbc.2025.110837)
Supplement: Supplementary Figure and Table Legends [file mmc1.xlsx]

## Sheet: Sheet1
			Mass spec detecting reconstituted Mediator complexes and the associated RPB1 (lanes K, L) and CTD-RPB1 (lane M). Selected the top 34 proteins and highlighted reconstituted Mediator and RPB protein.
									CTD14-core-RPBI	Full14-core-RPBI	NTD14-core-RPBI	NTD14-core-CTD-RPB1
		Accession	Description	ΣCoverage	Σ# Proteins	Σ# Unique Peptides	Σ# Peptides	Σ# PSMs	A5: Area	B5: Area	C5: Area	D5: Area
		O60244	Mediator of RNA polymerase II transcription subunit 14 OS=Homo sapiens GN=MED14 PE=1 SV=2 - [MED14_HUMAN]	70.01	3	96	96	2611	3.44827e+10	7.4725e+10	1.06238e+11	8.56046e+10
		Q9NPJ6	Mediator of RNA polymerase II transcription subunit 4 OS=Homo sapiens GN=MED4 PE=1 SV=1 - [MED4_HUMAN]	85.56	3	21	21	1402	1.94636e+10	95983829941	134377183966	1.05807e+11
		Q9NVC6	Mediator of RNA polymerase II transcription subunit 17 OS=Homo sapiens GN=MED17 PE=1 SV=2 - [MED17_HUMAN]	67.59	15	38	38	1221	4.46981e+09	27950890608	3.79121e+10	33891880604
		P04350	Tubulin beta-4A chain OS=Homo sapiens GN=TUBB4A PE=1 SV=2 - [TBB4A_HUMAN]	61.04	17	3	23	1056	6.65544e+09	2.70501e+10	2.27143e+10	1.8084e+10
		P07437	Tubulin beta chain OS=Homo sapiens GN=TUBB PE=1 SV=2 - [TBB5_HUMAN]	60.59	15	1	24	1014	8.58038e+09	3.24039e+10	24618263337	2.23573e+10
		O43513	Mediator of RNA polymerase II transcription subunit 7 OS=Homo sapiens GN=MED7 PE=1 SV=1 - [MED7_HUMAN]	72.53	2	18	18	1002	1.12913e+10	3.858e+10	63221052206	4.24679e+10
		Q9BVA1	Tubulin beta-2B chain OS=Homo sapiens GN=TUBB2B PE=1 SV=1 - [TBB2B_HUMAN]	58.88	11	4	23	989	8.58038e+09	3.24039e+10	24618263337	2.23573e+10
		Q13509	Tubulin beta-3 chain OS=Homo sapiens GN=TUBB3 PE=1 SV=2 - [TBB3_HUMAN]	35.11	11	2	17	819	7.3972e+09	2.73104e+10	2.50048e+10	1.81811e+10
		Q9BTT4	Mediator of RNA polymerase II transcription subunit 10 OS=Homo sapiens GN=MED10 PE=1 SV=1 - [MED10_HUMAN]	85.93	1	14	14	766	1.59277e+10	77861058578	8.47127e+10	7.28348e+10
		Q9P086	Mediator of RNA polymerase II transcription subunit 11 OS=Homo sapiens GN=MED11 PE=1 SV=2 - [MED11_HUMAN]	86.32	3	12	12	680	9.5387e+09	2.12117e+10	3.40602e+10	2.85866e+10
		O75586	Mediator of RNA polymerase II transcription subunit 6 OS=Homo sapiens GN=MED6 PE=1 SV=2 - [MED6_HUMAN]	73.17	3	15	26	658	8.84907e+09	3.99816e+10	6.06405e+10	5.14453e+10
		A0A494C0G4	Mediator of RNA polymerase II transcription subunit 19 OS=Homo sapiens OX=9606 GN=MED19 PE=1 SV=1 - [A0A494C0G4_HUMAN]	56.87	4	10	10	610	1.75921e+09	5.46339e+10	7.9693e+10	6.49202e+10
		Q96G25	Mediator of RNA polymerase II transcription subunit 8 OS=Homo sapiens GN=MED8 PE=1 SV=2 - [MED8_HUMAN]	59.33	1	16	16	567	9.96109e+09	3.28297e+10	4.32027e+10	3.92104e+10
		A0A0C4DGZ0	DNA-directed RNA polymerase OS=Homo sapiens GN=POLR2A PE=1 SV=1 - [A0A0C4DGZ0_HUMAN]	52.39	3	97	97	551	-	2.12587e+09	2.89378e+09	1.58941e+10
		Q3ZCM7	Tubulin beta-8 chain OS=Homo sapiens GN=TUBB8 PE=1 SV=2 - [TBB8_HUMAN]	28.38	5	1	12	542	2.89209e+09	1.97358e+10	1.91223e+10	1.24306e+10
		Q13748	Tubulin alpha-3C/D chain OS=Homo sapiens GN=TUBA3C PE=1 SV=3 - [TBA3C_HUMAN]	55.56	13	8	24	503	7.55307e+09	2.1747e+10	23318141397	1.81863e+10
		E9PKE3	Heat shock cognate 71 kDa protein OS=Homo sapiens GN=HSPA8 PE=3 SV=1 - [E9PKE3_HUMAN]	27.11	15	5	22	451	6.61355e+09	1.0744e+10	1.63779e+10	11867030008
		Q9Y3C7	Mediator of RNA polymerase II transcription subunit 31 OS=Homo sapiens GN=MED31 PE=1 SV=1 - [MED31_HUMAN]	71.76	2	6	9	360	6.95637e+09	25955472665	43225975569	2.99059e+10
		P54652	Heat shock-related 70 kDa protein 2 OS=Homo sapiens GN=HSPA2 PE=1 SV=1 - [HSP72_HUMAN]	27.7	2	3	20	357	6.61355e+09	1.0744e+10	1.63779e+10	11867030008
		Q5T8T7	Mediator complex subunit 22 OS=Homo sapiens GN=MED22 PE=2 SV=1 - [Q5T8T7_HUMAN]	77.61	5	12	12	328	1.03969e+10	2.60149e+10	33978576984	2.95349e+10
		Q13503	Mediator of RNA polymerase II transcription subunit 21 OS=Homo sapiens GN=MED21 PE=1 SV=1 - [MED21_HUMAN]	93.75	2	8	8	244	1.22971e+10	5.53511e+10	7.42047e+10	6.01889e+10
		Q96HR3	Mediator of RNA polymerase II transcription subunit 30 OS=Homo sapiens GN=MED30 PE=1 SV=1 - [MED30_HUMAN]	71.91	1	13	13	244	1.76259e+09	1.98263e+10	2.57317e+10	2.46323e+10
		P34931	Heat shock 70 kDa protein 1-like OS=Homo sapiens GN=HSPA1L PE=1 SV=2 - [HS71L_HUMAN]	19.97	4	2	13	230	6.61355e+09	1.0744e+10	1.63779e+10	11867030008
		P55072	Transitional endoplasmic reticulum ATPase OS=Homo sapiens GN=VCP PE=1 SV=4 - [TERA_HUMAN]	47.27	6	36	36	225	7.02945e+08	9.5539e+08	8.72439e+08	7.47693e+08
		P11021	78 kDa glucose-regulated protein OS=Homo sapiens GN=HSPA5 PE=1 SV=2 - [GRP78_HUMAN]	42.51	3	27	30	199	4.8534e+09	8.85445e+09	1.55575e+10	1.08237e+10
		I3L2J1	Mediator of RNA polymerase II transcription subunit 31 OS=Homo sapiens GN=MED31 PE=4 SV=1 - [I3L2J1_HUMAN]	91.23	1	1	4	170	6.95637e+09	25955472665	43225975569	2.99059e+10
		Q9H944	Mediator of RNA polymerase II transcription subunit 20 OS=Homo sapiens GN=MED20 PE=1 SV=1 - [MED20_HUMAN]	56.6	4	11	11	155	994193874	7.09646e+09	7560398966	5.66879e+09
		K7EPT8	Glial fibrillary acidic protein (Fragment) OS=Homo sapiens OX=9606 GN=GFAP PE=1 SV=2 - [K7EPT8_HUMAN]	14.67	5	1	2	134	1628976293	2456715168	2535825629	3007823481
		P17066	Heat shock 70 kDa protein 6 OS=Homo sapiens GN=HSPA6 PE=1 SV=2 - [HSP76_HUMAN]	12.6	2	1	9	131	6.38365e+09	9.36089e+09	1.45681e+10	1.06778e+10
		P68104	Elongation factor 1-alpha 1 OS=Homo sapiens GN=EEF1A1 PE=1 SV=1 - [EF1A1_HUMAN]	31.17	11	14	14	123	8.12629e+08	2580950149	2848484420	1962089914
		P60709	Actin, cytoplasmic 1 OS=Homo sapiens GN=ACTB PE=1 SV=1 - [ACTB_HUMAN]	58.67	18	5	18	115	462647726	7.67812e+08	8.2347e+08	749416518
		P14618	Pyruvate kinase isozymes M1/M2 OS=Homo sapiens GN=PKM PE=1 SV=4 - [KPYM_HUMAN]	44.44	10	3	20	102	3.54553e+08	654458753	703522607	3.48729e+08
		Q86YZ3	Hornerin OS=Homo sapiens GN=HRNR PE=1 SV=2 - [HORN_HUMAN]	17.93	1	17	17	87	1.9401e+08	206527507	2.36484e+08	2.89978e+08
		Q9BUE0	Mediator of RNA polymerase II transcription subunit 18 OS=Homo sapiens GN=MED18 PE=1 SV=1 - [MED18_HUMAN]	35.1	1	9	9	77	9.08121e+08	4549981151	5.4752e+09	4.04805e+09

## Sheet: Sheet2
		"D" row highlights CTD phospho Repeats (Blue) and unmodified CTD repeats (Gray) picked-up by mass spec
		"D" row shows all RPB1 sequence picked-up by mass spec
		"I-8" shows S12(phospho) modification that corresponds to Serine 5 of CTD.
		"Z, AA, BB, CC" rows show recombinant Mediator pulling-down RPB1 or CTD RPB1 proteins
		A0A0C4DGZ0	DNA-directed RNA polymerase OS=Homo sapiens GN=POLR2A PE=1 SV=1 - [A0A0C4DGZ0_HUMAN]																						CTD14-core-RPBI	Full14-core-RPBI	NTD14-core-RPBI	NTD14-core-CTD-RPB1
			Sequence	# PSMs	# Proteins	# Protein Groups	Protein Group Accessions	Modifications	MH+ [Da]	q-Value	PEP	A2	B2	C2	D2	IonScore A2	Exp Value A2	IonScore B2	Exp Value B2	IonScore C2	Exp Value C2	IonScore D2	Exp Value D2	# Missed Cleavages	A5: Area	B5: Area	C5: Area	D5: Area				SUMMARY BAR CHART
			YSPTSPTYSPTSPK	3	3	1	A0A0C4DGZ0	S12(Phosp)	1592.69	0	0.004605				High							29.78	0.0575949	0	0	0	0	184228070
			AEIQELAMVPR	4	3	1	A0A0C4DGZ0	M8(Oxidation)	1272.66	0	0.000165		High	High				56.4	0.000110763	43.02	0.00238467			0	0	123343210	310502184	0
			QDTGPLMK	3	3	1	A0A0C4DGZ0	M7(Oxidation)	905.44	0	0.009261		High	High				41.46	0.00203274	56.01	8.8591e-05			0	0	312006747	297713836	0
			SMESVMVK	2	3	1	A0A0C4DGZ0	M6(Oxidation)	926.433	0	0.0143		High	High				8.91	5.89304	27.85	0.075221			0	0	86736620	162218465	0
			SIAANMTFAEIVTPFNIDR	2	3	1	A0A0C4DGZ0	M6(Oxidation)	2126.07	0	1.862e-08		High	High				58.97	9.97008e-05	118.42	1.11219e-10			0	0	124393236	1.81396e+08	0
			LGGLMDPR	1	3	1	A0A0C4DGZ0	M5(Oxidation)	874.446	0	0.006493			High						30.32	0.0321422			0	0	0	183970040	0
			KLTMEQIAEK	3	3	1	A0A0C4DGZ0	M4(Oxidation)	1206.64	0	0.0006446		High	High				43.31	0.00216297	58.5	6.66718e-05			1	0	1.38357e+08	224972377	0
			VYMHLPQTDNK	7	3	1	A0A0C4DGZ0	M3(Oxidation)	1361.66	0	7.304e-05		High	High				35.18	0.0166561	39.39	0.00661135			0	0	369761536	679887884	0
			SMESVMVK	2	3	1	A0A0C4DGZ0	M2(Oxidation); M6(Oxidation)	942.428	0.002	0.0676		High	High				19.39	0.384943	23.99	0.133474			0	0	5.90396e+07	73886308	0
			HMCDGDIVIFNR	2	3	1	A0A0C4DGZ0	M2(Oxidation); C3(Carbamidomethyl)	1492.67	0	1.385e-05			High						57.75	8.47796e-05			0	0	0	87277432	0
			SLGTSAGSLVHISYLEMGHDITR	4	3	1	A0A0C4DGZ0	M17(Oxidation)	2460.23	0	9.432e-08		High	High				68.96	1.04695e-05	54.39	0.000308054			0	0	123503993	2.53293e+08	0
			ALQEWILETDGVSLMR	5	3	1	A0A0C4DGZ0	M15(Oxidation)	1876.95	0	0.0002235		High	High				41.83	0.00462254	50.45	0.000577456			0	0	96378019	134410628	0
			MIVTPQSNRPVMGIVQDTLTAVR	2	3	1	A0A0C4DGZ0	M12(Oxidation)	2542.35	0	0.01394		High	High				25.01	0.130302	18.6	0.668106			1	0	132304296	3.36011e+08	0
			MQEEEEVVDKMDDDVFLR	1	3	1	A0A0C4DGZ0	M11(Oxidation)	2242.99	0	0.004896			High						30.03	0.0783072			1	0	0	8.02298e+07	0
			FNQAIAHPGEMVGALAAQSLGEPATQMTLNTFHYAGVSAK	1	3	1	A0A0C4DGZ0	M11(Oxidation)	4145.01	0	1.67e-05			High						49.17	0.00109075			0	0	0	147086640	0
			MQEEEEVVDKMDDDVFLR	1	3	1	A0A0C4DGZ0	M1(Oxidation); M11(Oxidation)	2258.98	0	1.311e-05			High						46.37	0.00184886			1	0	0	5.08358e+07	0
			MIWNAQK	1	3	1	A0A0C4DGZ0	M1(Oxidation)	906.453	0.001	0.04696		High					22.21	0.259707					0	0	4.12894e+07	0	0
			MSVTEGGIK	5	3	1	A0A0C4DGZ0	M1(Oxidation)	937.467	0	0.001827		High	High				47.88	0.00072911	41.02	0.00353829			0	0	367886996	4.27255e+08	0
			LTHVYDLCK	7	3	1	A0A0C4DGZ0	C8(Carbamidomethyl)	1148.58	0	7.615e-05		High	High				60.62	4.35648e-05	50.95	0.000379666			0	0	601903960	1189825168	0
			HLALLCDTMTCR	2	3	1	A0A0C4DGZ0	C6(Carbamidomethyl); M9(Oxidation); C11(Carbamidomethyl)	1506.69	0	2.517e-06			High						56.32	0.000127057			0	0	0	270856980	0
			HLALLCDTMTCR	4	3	1	A0A0C4DGZ0	C6(Carbamidomethyl); C11(Carbamidomethyl)	1490.69	0	1.165e-06		High	High				58	9.62823e-05	57.06	0.00011522			0	0	2.1893e+08	4.07922e+08	0
			ISDEECFVLGMEPR	4	3	1	A0A0C4DGZ0	C6(Carbamidomethyl)	1681.75	0	7.888e-08		High	High				99.18	7.20461e-09	113.34	2.51652e-10			0	0	1.9098e+08	156708312	0
			VVLPCNLLR	5	3	1	A0A0C4DGZ0	C5(Carbamidomethyl)	1083.64	0	0.001947		High	High				48.82	0.000234228	51.61	0.000123208			0	0	1417250328	1691351764	0
			NICEGGEEMDNK	4	3	1	A0A0C4DGZ0	C3(Carbamidomethyl)	1395.55	0	2.873e-05		High	High				60.8	2.41211e-05	69.38	3.37385e-06			0	0	266115358	4.11643e+08	0
			HMCDGDIVIFNR	12	3	1	A0A0C4DGZ0	C3(Carbamidomethyl)	1476.68	0	6.22e-07		High	High				71.54	4.42969e-06	74	2.52997e-06			0	0	2.3622e+08	489157423	0
			VVVENGELIMGILCK	4	3	1	A0A0C4DGZ0	C14(Carbamidomethyl)	1673.9	0	8.808e-06		High	High				20.54	0.410191	41.36	0.0034985			0	0	5.37165e+07	355217732	0
			QIFSLIIPGHINCIR	5	3	1	A0A0C4DGZ0	C13(Carbamidomethyl)	1780.99	0	1.55e-06		High	High				67	5.45704e-06	48.41	0.000434798			0	0	493857342	5.9446e+08	0
			INAGFGDDLNCIFNDDNAEK	5	3	1	A0A0C4DGZ0	C11(Carbamidomethyl)	2241.98	0	4.295e-11		High	High				159.65	9.11041e-15	153.37	3.95591e-14			0	0	974672903	1.05525e+09	0
			CVCFFCSK	2	3	1	A0A0C4DGZ0	C1(Carbamidomethyl); C3(Carbamidomethyl); C6(Carbamidomethyl)	1107.44	0	0.000708			High						37.44	0.00514762			0	0	0	111558953	0
			SMVVSGAK	1	3	1	A0A0C4DGZ0		778.413	0	0.005407		High					40.86	0.00131256					0	0	162271425	0	0
			YSPTSPK	4	3	1	A0A0C4DGZ0		779.394	0.001	0.01278		High	High	High			32.68	0.00526023	32.65	0.00529669	35.14	0.00298541	0	0	476317525	5.77697e+08	4137826969
			ELINISK	8	3	1	A0A0C4DGZ0		816.483	0.001	0.0263		High	High				45.87	0.000459408	41.72	0.00119453			0	0	939394371	1012329496	0
			ILLSPER	2	3	1	A0A0C4DGZ0		827.5	0.002	0.06818		High	High				35.78	0.00215356	35.76	0.0021635			0	0	1689932014	2.1871e+09	0
			RVDFSAR	13	3	1	A0A0C4DGZ0		850.454	0	0.01561		High	High				39.2	0.00214003	39.14	0.0021698			1	0	0	873690563	0
			TLPHFIK	5	3	1	A0A0C4DGZ0		855.508	0.004	0.1436		High	High				7.16	3.6058	7.57	3.28096			0	0	518075772	665013778	0
			RIPFGFK	8	3	1	A0A0C4DGZ0		864.51	0	0.001879		High	High				46.46	0.000233852	36.98	0.0019744			1	0	1029038416	1299192464	0
			VPQPAILK	4	3	1	A0A0C4DGZ0		865.551	0	0.003425		High	High				35.17	0.000866652	23.85	0.0117448			0	0	482268920	704259580	0
			LEHTTLR	6	3	1	A0A0C4DGZ0		869.484	0	0.01611		High	High				42.41	0.00098748	42.55	0.000956155			0	0	7.08301e+08	910680688	0
			ISPWLLR	4	3	1	A0A0C4DGZ0		884.536	0.001	0.03363		High	High				47.83	0.000343642	24.83	0.0670857			0	0	1089795012	1183341718	0
			QDTGPLMK	5	3	1	A0A0C4DGZ0		889.447	0.001	0.043		High	High				39.23	0.00284169	39.47	0.00268891			0	0	309393945	544489584	0
			GHLMAITR	4	3	1	A0A0C4DGZ0		898.493	0	0.009655		High	High				23.71	0.0970364	40.84	0.00187903			0	0	208378061	297701418	0
			SMESVMVK	3	3	1	A0A0C4DGZ0		910.439	0	0.004646		High	High				32.12	0.0251029	43.98	0.00156178			0	0	144908504	359976855	0
			INNQLRR	2	3	1	A0A0C4DGZ0		913.533	0.001	0.02849		High	High				17.37	0.36005	18.17	0.299476			1	0	77274219	95518929	0
			GNSQYPGAK	1	3	1	A0A0C4DGZ0		921.441	0.001	0.04135		High					45.39	0.000964042					0	0	9.61731e+07	0	0
			MSVTEGGIK	6	3	1	A0A0C4DGZ0		921.471	0	0.001541		High	High				57.8	6.32303e-05	58.17	6.33244e-05			0	0	4.51357e+08	860888334	0
			VHEIFKR	5	3	1	A0A0C4DGZ0		928.536	0	0.0155		High	High				45.71	0.00076398	46.2	0.000948738			1	0	422960525	4.54731e+08	0
			RDVFLER	1	3	1	A0A0C4DGZ0		934.511	0	0.004611		High					29.26	0.0401976					1	0	112756560	0	0
			DDYGPESR	7	3	1	A0A0C4DGZ0		938.386	0	0.007421		High	High				44.43	0.000524642	41.89	0.000931885			0	0	901651656	1016000060	0
			FDYTNER	4	3	1	A0A0C4DGZ0		944.413	0	0.01899		High	High				24.56	0.0776878	19.82	0.231394			0	0	319732049	4.57772e+08	0
			EGLIDTAVK	15	3	1	A0A0C4DGZ0		945.527	0	0.001152		High	High				48.57	0.000504553	48.62	0.000507709			0	0	1.38092e+09	1530796344	0
			TLQEDLVK	7	3	1	A0A0C4DGZ0		945.526	0	0.008423		High	High				34.93	0.0118263	33.46	0.0247724			0	0	1088470880	1403849504	0
			IMNSDENK	1	3	1	A0A0C4DGZ0		950.423	0	0.008575		High					41.48	0.00171402					0	0	10525621	0	0
			VIFPTGDSK	8	3	1	A0A0C4DGZ0		963.515	0	0.001505		High	High				45.6	0.000754659	42.87	0.00143564			0	0	1477477616	1781683696	0
			LEHTTLRK	2	3	1	A0A0C4DGZ0		997.577	0	0.02291		High	High				24.36	0.0707225	18.54	0.260323			1	0	104186403	93849444	0
			LLVDSNNPK	6	3	1	A0A0C4DGZ0		999.548	0	0.0008736		High	High				55.31	7.47883e-05	59.88	2.93499e-05			0	0	786668952	1.17093e+09	0
			MDDDVFLR	2	3	1	A0A0C4DGZ0		1010.46	0	0.002252		High	High				35.72	0.0102076	34.48	0.0135808			0	0	1.89761e+08	279496495	0
			PAVVMQGSAR	2	3	1	A0A0C4DGZ0		1015.54	0	0.02484		High	High				39.84	0.00395298	46.24	0.000896069			0	0	56138138	133491759	0
			ILPWSTFR	9	3	1	A0A0C4DGZ0		1019.57	0	0.006229		High	High				44.44	0.00131129	42.71	0.00189404			0	0	1.54495e+09	1.68995e+09	0
			LPSDLHPIK	4	3	1	A0A0C4DGZ0		1019.59	0	0.001184		High	High				25.14	0.0863474	25.8	0.0741736			0	0	3.56088e+08	625526360	0
			TAETGYIQR	3	3	1	A0A0C4DGZ0		1038.52	0	0.001365		High	High				71.8	2.97312e-06	71.7	3.32295e-06			0	0	1396289301	1.93483e+09	0
			QDVIEVIEK	5	3	1	A0A0C4DGZ0		1072.59	0	0.000904		High	High				48.49	0.00062932	57.83	0.000103175			0	0	809158318	885779858	0
			SLSEYNNFK	9	3	1	A0A0C4DGZ0		1101.52	0	0.007508		High	High				50.24	0.000404516	42.59	0.00232992			0	0	769067231	7.85551e+08	0
			RTLQEDLVK	4	3	1	A0A0C4DGZ0		1101.63	0	0.005679		High	High				40.52	0.00330466	58.06	5.80709e-05			1	0	1.88507e+08	264877980	0
			QTFENQVNR	4	3	1	A0A0C4DGZ0		1135.55	0	0.001008		High	High				67.76	7.61262e-06	63.08	2.14775e-05			0	0	1018520422	1.32359e+09	0
			IIITEDGEFK	5	3	1	A0A0C4DGZ0		1164.62	0	0.0005496		High	High				64.34	1.41546e-05	64.81	1.36938e-05			0	0	1.17616e+09	1.34678e+09	0
			NSINQVVQLR	6	3	1	A0A0C4DGZ0		1170.66	0	0.0002384		High	High				60.17	2.52904e-05	56.7	5.6656e-05			0	0	1.31159e+09	1.78285e+09	0
			KLTMEQIAEK	4	3	1	A0A0C4DGZ0		1190.65	0	7.228e-05		High	High				60.39	3.80271e-05	66.68	9.47193e-06			1	0	3.42226e+08	8.30708e+08	0
			SGLELYAEWK	5	3	1	A0A0C4DGZ0		1195.6	0	0.0002904		High	High				39.02	0.00626571	43.67	0.00233024			0	0	143592962	1.49161e+08	0
			TYQDIQNTIK	4	3	1	A0A0C4DGZ0		1223.63	0	0.0001028		High	High				45.69	0.0015512	64.83	2.07177e-05			0	0	948612182	1321074292	0
			YPETTEGGRPK	10	3	1	A0A0C4DGZ0		1234.61	0	0.0001962		High	High				44.28	0.00197263	49.83	0.000521			1	0	1.22142e+09	1.354e+09	0
			MQEEEEVVDK	4	3	1	A0A0C4DGZ0		1235.55	0	0.0005857		High	High				43.12	0.00212562	45.4	0.00122427			0	0	1.14292e+08	196353320	0
			FRFDYTNER	7	3	1	A0A0C4DGZ0		1247.58	0	0.002473		High	High				28.94	0.0661195	35.97	0.0137341			1	0	350259025	3.90124e+08	0
			AEIQELAMVPR	7	3	1	A0A0C4DGZ0		1256.67	0	4.043e-05		High	High				81.07	3.10306e-07	76.92	8.39363e-07			0	0	5.07567e+08	761975408	0
			PSDLHLQTGYK	5	3	1	A0A0C4DGZ0		1258.64	0	2.414e-06		High	High				74.29	1.77817e-06	75.19	1.50438e-06			0	0	1452219364	2.45539e+09	0
			AKQDVIEVIEK	6	3	1	A0A0C4DGZ0		1271.72	0	0.0001869		High	High				44.29	0.00113579	42.68	0.0015484			1	0	177200342	242241364	0
			VYMHLPQTDNK	9	3	1	A0A0C4DGZ0		1345.66	0	0.0002269		High	High				21.17	0.416291	23.8	0.227402			0	0	1.71798e+08	197580451	0
			RSGLELYAEWK	3	3	1	A0A0C4DGZ0		1351.7	0	0.005207		High	High				37.33	0.00873779	27.32	0.0875794			1	0	78551953	71416467	0
			TYQDIQNTIKK	3	3	1	A0A0C4DGZ0		1351.72	0	2.434e-05		High	High				22.27	0.279861	77.91	7.48362e-07			1	0	194454554	281664696	0
			KLVIVNGDDPLSR	2	3	1	A0A0C4DGZ0		1425.81	0	2.024e-07		High					68.49	3.46162e-06					1	0	111823342	0	0
			VQFGVLSPDELKR	9	3	1	A0A0C4DGZ0		1487.82	0	9.712e-05		High	High				53.65	0.000168724	58.54	5.26945e-05			1	0	1.20923e+09	1460278932	0
			RVQFGVLSPDELK	6	3	1	A0A0C4DGZ0		1487.82	0	0.004954		High	High				38.24	0.00565381	44.55	0.00132058			1	0	1.20923e+09	1460278932	0
			TPSLTVFLLGQSAR	8	3	1	A0A0C4DGZ0		1489.84	0	1.402e-07		High	High				81.18	2.43484e-07	81.22	2.38987e-07			0	0	9.37695e+08	979151780	0
			YSPTSPTYSPTSPK	12	3	1	A0A0C4DGZ0		1512.72	0	5.472e-07		High	High	High			93.03	3.12579e-08	93.12	3.06899e-08	93.09	3.08781e-08	0	0	2166608766	3446175226	23469088628
			YSPTSPTYSPTTPK	11	3	1	A0A0C4DGZ0		1526.74	0	3.531e-06		High	High	High			78.09	9.53166e-07	79.07	8.11412e-07	83.84	2.66829e-07	0	0	1212966073	1295594109	12355666660
			FGVEQPEGDEDLTK	4	3	1	A0A0C4DGZ0		1563.72	0	4.577e-07		High	High				69.61	6.18632e-06	79.69	6.26136e-07			0	0	1805628272	1.81403e+09	0
			DVLSNAHIQNELER	8	3	1	A0A0C4DGZ0		1637.83	0	1.631e-08		High	High				87.15	1.18061e-07	99.42	6.91441e-09			0	0	1.05003e+09	1049933222	0
			RVQFGVLSPDELKR	5	3	1	A0A0C4DGZ0		1643.92	0	1.614e-06		High	High				68.35	4.45233e-06	66.88	6.12272e-06			2	0	2.94614e+08	3.24802e+08	0
			AHNNELEPTPGNTLR	4	3	1	A0A0C4DGZ0		1662.82	0	3.62e-07		High	High				56.74	0.000140765	62.84	3.54897e-05			0	0	1.2408e+09	1868436800	0
			NEQNGAAAHVIAEDVK	7	3	1	A0A0C4DGZ0		1665.82	0	4.242e-08		High	High				61.94	4.22225e-05	69.78	7.1323e-06			0	0	4.08998e+08	5.94854e+08	0
			THSTHPDDEDSGPYK	16	3	1	A0A0C4DGZ0		1685.71	0	1.293e-08		High	High				114.38	1.73076e-10	114.46	1.69917e-10			0	0	537254432	764311540	0
			QAQENATLLFNIHLR	6	3	1	A0A0C4DGZ0		1767.95	0	3.446e-07		High	High				86.84	8.97406e-08	88.69	5.69899e-08			0	0	241442193	337488153	0
			RNEQNGAAAHVIAEDVK	2	3	1	A0A0C4DGZ0		1821.93	0	2.078e-07		High	High				45.39	0.00203215	52.13	0.00042987			1	0	2.08654e+08	2.80238e+08	0
			TVITPDPNLSIDQVGVPR	8	3	1	A0A0C4DGZ0		1921.04	0	1.029e-09		High	High				154.16	1.59239e-14	147.54	7.136e-14			0	0	2405377499	2779776981	0
			ELYHVISFDGSYVNYR	10	3	1	A0A0C4DGZ0		1961.94	0	1.922e-07		High	High				62.36	4.37025e-05	72.9	3.93365e-06			0	0	6.84085e+08	745212484	0
			YGEDGLAGESVEFQNLATLK	4	3	1	A0A0C4DGZ0		2141.04	0	5.801e-11		High	High				101.58	5.90771e-09	84.48	3.07439e-07			0	0	422599692	480505822	0
			LLQFHVATMVDNELPGLPR	9	3	1	A0A0C4DGZ0		2150.14	0	5.74e-07		High	High				74.69	1.67435e-06	69.54	5.94221e-06			0	0	395596915	4.15003e+08	0
			DVLSNAHIQNELEREFER	2	3	1	A0A0C4DGZ0		2199.08	0	2.511e-06		High	High				16.89	1.88375	27.27	0.173906			1	0	173194094	114110832	0
			MQEEEEVVDKMDDDVFLR	2	3	1	A0A0C4DGZ0		2226.99	0	4.109e-07		High	High				67.77	1.32434e-05	60.91	6.36604e-05			1	0	8.28873e+07	1.9789e+08	0
			YSPTSPTYSPTSPVYTPTSPK	11	3	1	A0A0C4DGZ0		2258.09	0	5.718e-09		High	High	High			87.95	1.38761e-07	93.38	3.97665e-08	106.06	2.11696e-09	0	0	1232646100	1331263239	11857477504
			YTPTSPSYSPSSPEYTPTSPK	13	3	1	A0A0C4DGZ0		2274.05	0	2.296e-10		High	High	High			112.99	4.55122e-10	115.92	2.19399e-10	131.1	6.61363e-12	0	0	1019701139	1068750236	1.0249e+10
			MIVTPQSNRPVMGIVQDTLTAVR	5	3	1	A0A0C4DGZ0		2526.36	0	1.491e-07		High	High				43.59	0.00164508	45.17	0.00112665			1	0	4.43069e+08	824630040	0
			YGEDGLAGESVEFQNLATLKPSNK	5	3	1	A0A0C4DGZ0		2567.26	0	1.432e-11		High	High				91.82	6.09978e-08	126.37	2.08184e-11			1	0	818082652	1029898730	0
			YTPQSPTYTPSSPSYSPSSPSYSPTSPK	9	1	1	A0A0C4DGZ0		2978.36	0	1.136e-09		High	High	High			60.63	9.28543e-05	105.99	2.67377e-09	117.9	1.7102e-10	0	0	3.33504e+08	4.33334e+08	3.63771e+09
			ALQEWILETDGVSLMR	3	3	1	A0A0C4DGZ0		1860.96	0	1.372e-07		High	High				74.3	2.64347e-06	70.99	5.66467e-06			0	0	2.65004e+08	391899794	0
			LNLSVTTPYNADFDGDEMNLHLPQSLETR	3	3	1	A0A0C4DGZ0		3290.57	0	1.185e-13		High	High				91.27	7.81532e-08	72.39	6.05316e-06			0	0	4.9945e+08	549284615	0
			LGGLMDPR	1	3	1	A0A0C4DGZ0		858.452	0	0.002876			High						44.31	0.000657958			0	0	0	0	0
			MIWNAQK	2	3	1	A0A0C4DGZ0		890.455	0.001	0.04861			High						32.75	0.023996			0	0	0	87068882	0
			IFHINPR	4	3	1	A0A0C4DGZ0		896.511	0	0.01733			High						23.86	0.076885			0	0	0	701962598	0
			NQDDLTHK	1	3	1	A0A0C4DGZ0		970.458	0.001	0.0461			High						38.16	0.00515554			0	0	0	0	0
			LTMEQIAEK	1	3	1	A0A0C4DGZ0		1062.55	0	0.01099			High						27.15	0.104954			0	0	0	1.95552e+08	0
			RMSVTEGGIK	1	3	1	A0A0C4DGZ0		1077.57	0.006	0.2151			High						17.18	0.776231			1	0	0	0	0
			LVIVNGDDPLSR	1	3	1	A0A0C4DGZ0		1297.71	0	0.0001736			High						42.89	0.00146502			0	0	0	5.40039e+08	0
			YARPEWMIVTVLPVPPLSVRPAVVMQGSAR	1	3	1	A0A0C4DGZ0		3319.82	0	0.0005885			High						24.51	0.0529226			2	0	0	0	0
